# Supplementary material for: Pedagogical control scales of vertical jumping performance in untrained adolescents (13–16 years): research by strata
Source: PeerJ. 2024 Jun 17;12:e17298. doi: 10.7717/peerj.17298 (PMC11188930; doi:10.7717/peerj.17298)
Supplement: Supplemental Information 1 [file peerj-12-17298-s001.zip]

Archive with 16 entries (16 files):
- Alpha K/Category.sav
- Alpha K/Resultado8.spv
- CODEBOOK.docx
- Descriptive/Datadescriptive.sav
- Descriptive/Output1.spo
- Ethnicity/Dataethnicity.sav
- Ethnicity/results ethnicity.spo
- Percentiles-Gender/jumpData.sav
- Percentiles-Gender/Results. percentiles; categories.spo
- Ranges Age/CategoryData.sav
- Ranges Age/Results age ranges.spo
- Socioeconomic Indicator/Kruskal-Wallis Test Results.spo
- Socioeconomic Indicator/Mann-Whitney Test Results.spo
- Socioeconomic Indicator/SocioEcoData.sav
- Urban and Rural Zone/Data.sav
- Urban and Rural Zone/Results urban and rural area.spo
